# Supplementary material for: Oxidized Low-Density Lipoproteins Trigger Hepatocellular Oxidative Stress with the Formation of Cholesteryl Ester Hydroperoxide-Enriched Lipid Droplets
Source: Int J Mol Sci. 2023 Feb 21;24(5):4281. doi: 10.3390/ijms24054281 (PMC10002183; doi:10.3390/ijms24054281)
Supplement: Supplementary file 1 [file ijms-24-04281-s001.zip]

Archive with 1 entries (1 files):
- ijms-2188988-supplementary.pdf
